# Supplementary material for: A national experiment reveals where a growth mindset improves achievement
Source: Nature. 2019 Aug 7;573(7774):364–9. doi: 10.1038/s41586-019-1466-y (PMC6786290; doi:10.1038/s41586-019-1466-y)
Supplement: Supplementary file 3 — Source Data Fig. 2 [file 41586_2019_1466_MOESM3_ESM.xlsx]

## Sheet: Fig 2a and b
			Math/Science GPA
			0	1	1	0.0657235	0.0488003	1.35	0.178	-0.0299233	0.16137
			0	2	1	0.115804	0.0424174	2.73	0.006	0.0326678	0.198941				1st (Most unsupportive)	2nd	3rd	4th (Most supportive)
			0	3	1	0.160106	0.0371568	4.31	0	0.0872801	0.232932			Low and Medium	0.0657235	0.115804	0.160106	0.245427
			0	4	1	0.245427	0.0613071	4	0	0.125267	0.365587			High	-0.0435494	0.0267882	0.0750007	0.112444
			1	1	1	-0.0435494	0.0801302	-0.54	0.587	-0.200602	0.113503
			1	2	1	0.0267882	0.0554224	0.48	0.629	-0.0818378	0.135414				0.0489417	0.0441146	0.0437065	0.0606614
			1	3	1	0.0750007	0.0394889	1.9	0.058	-0.0023961	0.152397				0	0	0	0
			1	4	1	0.112444	0.036721	3.06	0.002	0.0404724	0.184416
															1st (Most unsupportive)	2nd	3rd	4th (Most supportive)
														Low and Medium	0.0794698	0.121312	0.140332	0.184694
														High	-0.0218745	-0.0025651	0.0272953	0.0602368
			Core Course GPA
			0	1	1	0.0794698	0.0410804	1.93	0.053	-0.0010463	0.159986
			0	2	1	0.121312	0.0384189	3.16	0.002	0.0460127	0.196612
			0	3	1	0.140332	0.0350082	4.01	0	0.0717167	0.208947
			0	4	1	0.184694	0.0527908	3.5	0	0.0812262	0.288162
			1	1	1	-0.0218745	0.0646895	-0.34	0.735	-0.148664	0.104915
			1	2	1	-0.0025651	0.0515413	-0.05	0.96	-0.103584	0.098454
			1	3	1	0.0272953	0.0364753	0.75	0.454	-0.044195	0.0987855
			1	4	1	0.0602368	0.031285	1.93	0.054	-0.0010807	0.121554

## Sheet: Fig 2c and d
core_impact_uncond_eb	core_uncond_eb_se	stem_impact_uncond_eb	stem_uncond_eb_se	schoolquality	Percent_Minority	Challenge_Seeking_Norms_Continuous	School_Achievement	Challenge_Seeking_Norms	N	core_fitted_plus_re	stem_fitted_plus_re	ID	bcf_core_fitted_plus_re	bcf_stem_fitted_plus_re
0.111985	0.0817659	0.0824452	0.0905892	-0.3	Higher	1.61111	Medium	Low	60	0.076426	-0.0386816	38	0.0968629	0.0398794
0.0599652	0.0869498	0.0865652	0.0963948	0	Higher	1.86364	Medium	Low	23	0.0532664	-0.0109493	14	0.0578399	0.0470667
-0.0124732	0.0786916	-0.0505585	0.0873529	0.3	Higher	1.95652	Medium	Low	80	-0.0093296	-0.100352	26	0.00162184	-0.0238977
0.0738528	0.0857487	0.048919	0.0947532	0.5	Lower	2	Medium	Low	37	0.0590835	-0.0075599	34	0.0441988	0.0123696
0.0865479	0.0854283	0.0806517	0.0944192	-0.4	Higher	2.02941	Medium	Low	30	0.0874709	0.0164523	48	0.0827835	0.0477906
0.0768427	0.085683	0.0935424	0.0946855	0.6	Higher	2.04	Medium	Low	26	0.0812203	0.0283831	49	0.0574019	0.0370402
0.021742	0.0817311	0.0087505	0.0907496	-0.7	Lower	2.14286	Low	Low	64	-0.0875918	-0.0956095	1	-0.0540826	-0.0418881
0.110432	0.0835192	0.0855411	0.092624	-0.2	Higher	2.15	Medium	Low	43	0.119979	0.0411754	32	0.0943092	0.0466335
0.009129	0.0837847	0.0036282	0.092705	0.7	Higher	2.16667	High	Low	40	-0.0501844	-0.0994114	39	-0.0113814	-0.0286528
0.0363025	0.0837846	0.0420335	0.0927045	0.6	Lower	2.19565	Medium	Low	44	0.0419018	0.0209689	36	0.0278308	0.0191243
0.0473558	0.0707186	0.0414813	0.0830048	-0.8	Lower	2.25	Low	Low	164	-0.0485978	-0.0396655	9	-0.00289437	0.00755978
0.0451535	0.084764	0.047846	0.0937267	-0.7	Lower	2.27273	Low	Low	61	-0.0635877	-0.037797	37	-0.0320231	-0.014326
0.1485	0.0812012	0.150533	0.0899988	-2.7	Lower	2.28571	Low	Low	60	0.0268122	0.0613199	20	0.0275137	0.0443673
0.0403089	0.0844019	0.0531261	0.0933493	0.6	Higher	2.29032	Medium	Low	38	0.0680976	0.0348042	29	0.0392497	0.036608
0.0285552	0.0841435	0.0344544	0.0930793	0.3	Higher	2.30303	Medium	Low	40	0.0535057	0.0239118	53	0.0173008	0.0196357
0.0669318	0.076498	0.0366841	0.0851584	1.3	Higher	2.30851	High	Low	97	0.0253617	-0.0286226	6	0.0385751	0.00433515
0.0769964	0.0842276	0.0705802	0.0931668	0.8	Higher	2.33333	High	Low	37	0.0262151	-0.0170932	30	0.0361507	0.0126862
0.0683579	0.0772247	0.0504222	0.085804	0.3	Lower	2.40449	Medium	Low	97	0.0922559	0.0578315	27	0.087686	0.0587609
0.0329718	0.0831173	0.0623168	0.0920064	-1.7	Lower	2.40625	Low	Low	96	-0.0644478	-0.0015861	50	0.0180947	0.0477278
0.0660224	0.0763865	0.0774494	0.0849153	-1.1	Lower	2.43243	Low	Low	104	-0.0260853	0.0160617	51	0.00803936	0.0436766
0.0719712	0.0716421	0.0947985	0.080219	-0.3	Higher	2.43796	Medium	Low	150	0.0992343	0.097177	10	0.0697801	0.0757785
0.0038784	0.072521	0.0094587	0.0808015	-0.3	Lower	2.46617	Medium	Low	140	0.0343655	0.0303488	19	0.00646754	0.0222582
0.0700434	0.0805074	0.083158	0.0892675	-0.6	Higher	2.47761	Medium	Low	70	0.107953	0.0901401	45	0.0852512	0.0888824
0.121041	0.0669086	0.132707	0.0747822	0.8	Higher	2.51042	High	Low	212	0.0995943	0.113275	62	0.101779	0.0861645
0.0391954	0.0807054	0.045859	0.0894747	1	Lower	2.51724	High	Low	65	0.00190134	0.00609074	35	-0.00772683	-0.00888395
0.041781	0.0680364	0.0462118	0.0760763	-0.2	Higher	2.51852	Medium	Low	189	0.0732451	0.06162	61	0.0869436	0.0810514
0.0641143	0.0681901	0.0630338	0.0762476	0.2	Lower	2.55882	Medium	Low	215	0.0898292	0.0985571	2	0.0534595	0.0607178
0.0357552	0.0866529	0.0323994	0.095694	0.8	Higher	2.5625	High	Low	22	-0.0088016	-0.0312204	47	0.030026	0.030178
0.052463	0.0780964	0.0644196	0.0867239	0.2	Higher	2.56962	Medium	Low	88	0.0935875	0.0893211	41	0.0917192	0.0929595
0.0835284	0.0849199	0.0799445	0.0938916	0.3	Higher	2.6129	Medium	Low	31	0.136282	0.108781	46	0.0932871	0.090687
0.052696	0.0790054	0.135683	0.0920816	-2	Lower	2.62025	Low	Low	78	-0.0277793	0.0974771	59	-0.0378467	0.0582626
-0.0066039	0.0796313	-0.0120753	0.0883454	-0.2	Higher	2.62162	Medium	Low	80	0.0471693	0.0266463	17	0.0291736	0.0422223
0.0588604	0.0789899	0.0905859	0.0876676	1.2	Lower	2.65217	High	Low	78	0.0317378	0.0700345	22	0.0223358	0.0222771
-0.0478304	0.0705362	-0.0217584	0.0786792	-0.9	Lower	2.65341	Low	Low	196	-0.109049	-0.0566061	25	-0.0622132	-0.000229
0.0877243	0.0807972	0.0828794	0.0895717	0.2	Higher	2.65625	Medium	Low	67	0.137592	0.116233	44	0.11863	0.108797
-0.0283081	0.0689102	-0.0470744	0.0769347	1.2	Lower	2.67485	High	Low	228	-0.0329256	-0.0359166	60	-0.055079	-0.0498107
0.177255	0.0711752	0.190354	0.0793656	0.2	Lower	2.68889	Medium	High	161	0.205622	0.224342	57	0.156785	0.144807
0.079985	0.0664207	0.0777375	0.0742556	0.5	Lower	2.69022	Medium	High	221	0.112097	0.125135	4	0.0781231	0.0748665
0.104607	0.0775311	0.082179	0.0861274	0.1	Higher	2.6988	Medium	High	85	0.152277	0.119609	7	0.129534	0.112811
0.16634	0.0676107	0.169303	0.0755385	-0.3	Lower	2.73125	Medium	High	237	0.196065	0.208432	23	0.152636	0.147178
0.0807194	0.0880345	0.0804719	0.0971278	-1.8	Lower	2.75	Low	High	17	0.0091153	0.0697657	11	0.0323835	0.0631644
0.103561	0.0749256	0.0895629	0.083495	1.1	Higher	2.81081	High	High	110	0.0921638	0.0917056	31	0.0511908	0.0271515
-0.03592	0.0700906	-0.0276105	0.0782008	1.6	Lower	2.81699	High	High	175	-0.0333872	-0.0041961	16	-0.0392757	-0.0177766
0.076855	0.0853242	0.0846585	0.0943108	-2.3	Lower	2.82353	Low	High	38	0.00411046	0.0878156	12	0.0366702	0.0809326
0.0364478	0.0575075	0.0689381	0.0653369	0.9	Lower	2.85583	High	High	377	0.0461767	0.102898	55	0.00502875	0.0355029
0.146681	0.0696815	0.154609	0.0777633	-0.2	Lower	2.88281	Medium	High	172	0.183438	0.222543	5	0.112789	0.121778
0.112973	0.0839293	0.137872	0.0928559	-0.8	Higher	2.90476	Low	High	47	0.0729223	0.125247	40	0.0835098	0.0988676
0.0612243	0.0831218	0.0968829	0.0920109	-0.8	Lower	2.92308	Low	High	53	0.0147082	0.0999716	21	0.00327534	0.0529884
0.157084	0.0686483	0.186422	0.076656	-0.1	Lower	2.93923	Medium	High	187	0.210665	0.255361	63	0.151169	0.155817
0.151389	0.0754262	0.103454	0.083897	0.2	Higher	2.9646	Medium	High	138	0.208451	0.174613	18	0.1442	0.114426
0.0677495	0.0731102	0.0812584	0.081431	0.7	Higher	2.97727	High	High	129	0.0744343	0.102883	65	0.0833502	0.0872191
0.0802928	0.0875248	0.0827457	0.0965997	0.1	Lower	3	Medium	High	15	0.150111	0.189438	28	0.0964543	0.107545
0.0583553	0.0794568	0.0860583	0.08816	-0.3	Higher	3.07792	Medium	High	72	0.134661	0.181925	54	0.074902	0.104255
0.0858464	0.0764446	0.0850747	0.0849768	-0.5	Lower	3.07921	Medium	High	132	0.148693	0.185964	24	0.057292	0.0836057
0.0303457	0.0830515	0.0483079	0.0919381	-0.5	Lower	3.13793	Medium	High	54	0.11739	0.169325	56	0.0122797	0.060849
0.0773086	0.0676745	0.104677	0.0756085	1.3	Higher	3.15441	High	High	200	0.095652	0.146853	52	0.0530262	0.0779245
0.0557266	0.0758728	0.101941	0.0843709	0	Lower	3.18627	Medium	High	114	0.126706	0.216225	42	0.0620109	0.0978371
0.0398425	0.0697702	0.0781262	0.084376	0.4	Lower	3.19388	Medium	High	168	0.101791	0.200763	8	0.042433	0.0965005
0.0457394	0.0709824	0.0372728	0.0791649	0.8	Lower	3.25287	High	High	156	0.0666409	0.105565	15	-0.00100492	-0.0024532
0.0230743	0.0631757	0.0697	0.071521	0.8	Lower	3.30846	High	High	261	0.0501831	0.139693	43	-0.0244728	0.0217929
0.130731	0.0753529	0.13281	0.0838204	0.1	Higher	3.33784	Medium	High	114	0.216809	0.245715	33	0.171558	0.162759
0.0745511	0.0748241	0.0742887	0.0832565	-0.4	Lower	3.36036	Medium	High	122	0.150909	0.216004	64	0.0983799	0.10919
0.0593099	0.0734436	0.0118481	0.0820012	2	Lower	3.51163	High	High	139	0.0950294	0.114731	3	-0.00788275	-0.0141699
0.0685847	0.0844019	0.085304	0.0933493	0.4	Higher	3.56667	Medium	High	37	0.195538	0.260608	13	0.103411	0.123333
0.103463	0.077035	0.110038	0.0856017	1.1	Lower	3.67717	High	High	116	0.144305	0.231631	58	0.0389196	0.0492026
