# Supplementary material for: A national experiment reveals where a growth mindset improves achievement
Source: Nature. 2019 Aug 7;573(7774):364–9. doi: 10.1038/s41586-019-1466-y (PMC6786290; doi:10.1038/s41586-019-1466-y)
Supplement: Supplementary file 4 — Source Data Extended Data Fig. 1 [file 41586_2019_1466_MOESM4_ESM.xlsx]

## Sheet: ED Fig 1a - Source data
Sample	estimate	stderr	t	dof	min95	max95	p	n	n_schools	ctl_mn	ctl_sd	Grouping	Specification	spec	order
Lower-achievers	0.100726	0.0287101	3.50836	46	0.042935	0.158516	0.00101972	6315	65	1.9898	0.959421	Main	Pre-registered	Main: Pre-registered	25
Low-ach (restricted)	0.0873026	0.0251339	3.4735	46	0.0367107	0.137894	0.00113026	5909	65	2.11088	0.858216	Core GPA	Includes Non-Core Courses	Core GPA: Includes Non-Core Courses	24
Lower-achievers	0.0741098	0.0236282	3.1365	46	0.0265488	0.121671	0.00297896	6365	65	2.14821	0.864227	Core GPA	Includes Non-Core Courses	Core GPA: Includes Non-Core Courses	23
Low-ach (restricted)	0.111296	0.0354205	3.14214	46	0.0399983	0.182594	0.00293227	5852	65	1.89116	0.971808	Core GPA	Omits Social Studies, Matching Pilot Study	Core GPA: Omits Social Studies, Matching Pilot Study	22
Lower-achievers	0.103217	0.0333777	3.09241	46	0.0360317	0.170403	0.00336927	6306	65	1.93074	0.978071	Core GPA	Omits Social Studies, Matching Pilot Study	Core GPA: Omits Social Studies, Matching Pilot Study	21
Low-ach (restricted)	0.102836	0.0386103	2.66344	46	0.0251179	0.180555	0.0106254	5861	65	1.93797	0.987722	Core GPA	Includes Some Pre-Treatment GPA	Core GPA: Includes Some Pre-Treatment GPA	20
Lower-achievers	0.0898631	0.0360281	2.49425	46	0.0173424	0.162384	0.0162775	6316	65	1.97804	0.996242	Core GPA	Includes Some Pre-Treatment GPA	Core GPA: Includes Some Pre-Treatment GPA	19
Low-ach (restricted)	0.111152	0.0319555	3.47834	46	0.0468292	0.175475	0.00111425	5860	65	1.95091	0.952119	Covariates	Omit All Demographics, Only Prior Achievement	Covariates: Omit All Demographics, Only Prior Achievement	18
Lower-achievers	0.10148	0.0286382	3.54353	46	0.0438346	0.159126	0.000919	6315	65	1.9898	0.959421	Covariates	Omit All Demographics, Only Prior Achievement	Covariates: Omit All Demographics, Only Prior Achievement	17
Low-ach (restricted)	0.0988091	0.034148	2.89355	46	0.0300727	0.167545	0.00580415	5860	65	1.95091	0.952119	Covariates	Omit All Except School FE	Covariates: Omit All Except School FE	16
Lower-achievers	0.0851558	0.032284	2.63771	46	0.0201715	0.15014	0.011349	6315	65	1.9898	0.959421	Covariates	Omit All Except School FE	Covariates: Omit All Except School FE	15
Low-ach (restricted)	0.0964833	0.0365807	2.63755	46	0.0228502	0.170116	0.0113538	5860	65	1.95091	0.952119	Covariates	Omit All	Covariates: Omit All	14
Lower-achievers	0.0819618	0.0328549	2.49466	46	0.0158283	0.148095	0.0162611	6315	65	1.9898	0.959421	Covariates	Omit All	Covariates: Omit All	13
Low-ach (restricted)	0.107496	0.0330331	3.25419	46	0.0410038	0.173988	0.0021354	5508	65	1.93168	0.954577	Prior	Only Participants with Grade 8 GPA	Prior GPA: Only Participants with Grade 8 GPA	12
Lower-achievers	0.0848904	0.031897	2.66139	46	0.020685	0.149096	0.0106816	6535	65	2.0778	1.00708	Prior	Only Participants with Grade 8 GPA	Prior GPA: Only Participants with Grade 8 GPA	11
Low-ach (restricted)	0.0911452	0.029036	3.13904	46	0.0326988	0.149592	0.00295782	5860	65	1.95091	0.952119	Weighting	Omitting Non-response Adjustments	Weighting: Excluding Non-response Adjustments	10
Lower-achievers	0.0820423	0.0270921	3.02828	46	0.0275088	0.136576	0.00402357	6315	65	1.9898	0.959421	Weighting	Omitting Non-response Adjustments	Weighting: Excluding Non-response Adjustments	9
Low-ach (restricted)	0.0682734	0.0258929	2.63676	46	0.0161537	0.120393	0.0113766	5860	65	1.95091	0.952119	Weighting	No Weights	Weighting: No Weights	8
Lower-achievers	0.0661887	0.0247533	2.67393	46	0.0163629	0.116015	0.0103428	6315	65	1.9898	0.959421	Weighting	No Weights	Weighting: No Weights	7
Low-ach (restricted)	0.100707	0.031832	3.16369	46	0.036632	0.164781	0.00275999	5860	65	1.95091	0.952119	Weighting	Trimming Large Weights	Weighting: Trimming Large Weights	6
Lower-achievers	0.0928541	0.0296936	3.12707	46	0.0330839	0.152624	0.00305868	6315	65	1.9898	0.959421	Weighting	Trimming Large Weights	Weighting: Trimming Large Weights	5
Low-ach (restricted)	0.101161	0.031918	3.1694	46	0.0369131	0.165408	0.00271597	5699	61	1.9774	0.941333	Schools	Omits Spring-Implementers With Final GPA Only	Schools: Omits Spring-Implementers With Final GPA Only	4
Low-ach (restricted)	0.109486	0.0355943	3.07594	46	0.0378381	0.181133	0.00352707	4564	54	2.01715	0.934056	Schools	Omits All Spring-Implementers	Schools: Omits All Spring-Implementers	3
Lower-achievers	0.0925365	0.0299628	3.08838	46	0.0322245	0.152849	0.00340727	6143	61	2.01795	0.947431	Schools	Omits Spring-Implementers With Final GPA Only	Schools: Omits Spring-Implementers With Final GPA Only	2
Lower-achievers	0.0990279	0.0336752	2.94067	46	0.0312432	0.166813	0.00511114	4947	54	2.06153	0.941082	Schools	Omits All Spring-Implementers	Schools: Omits All Spring-Implementers	1

## Sheet: ED Fig 1b - Source data
Sample	Outcome	Outcome Sample	Subject Specification	Covariates	Prior GPA	Weights	Stratum	School Type	Parameter	estimate	stderr	t	dof	min95	max95	p	n	n_schools	ctl_mn	ctl_sd
Low-ach (restricted)	Core GPA	All Cases	Main	All Covariates	Grade 8	Grade 9 Weights	All strata	No Prior Grades in Outcome	Treatment	0.0972732	0.0344719	2.82182	46	0.027885	0.166661	0.00702876	5353	61	1.95878	0.944131
Low-ach (restricted)	Core GPA	All Cases	Main	All Covariates	Grade 8	Grade 9 Weights	All strata	Fall Implementers	Treatment	0.108154	0.036314	2.9783	46	0.0350578	0.18125	0.00461405	4514	54	2.01149	0.933313
Low-ach (restricted)	Core GPA	All Cases	Main	All Covariates	Grade 8	Grade 9 Weights	All strata	All Schools	Treatment	0.107496	0.0330331	3.25419	46	0.0410038	0.173988	0.0021354	5508	65	1.93168	0.954577
Lower-achievers	Core GPA	All Cases	Main	All Covariates	Grade 8	Grade 9 Weights	All strata	No Prior Grades in Outcome	Treatment	0.0803697	0.0335261	2.39722	46	0.012885	0.147854	0.0206379	6328	61	2.11255	0.992234
Lower-achievers	Core GPA	All Cases	Main	All Covariates	Grade 8	Grade 9 Weights	All strata	Fall Implementers	Treatment	0.0968008	0.0345628	2.80072	46	0.0272295	0.166372	0.00743203	4948	54	2.0713	0.946623
Lower-achievers	Core GPA	All Cases	Main	All Covariates	Grade 8	Grade 9 Weights	All strata	All Schools	Treatment	0.0848904	0.031897	2.66139	46	0.020685	0.149096	0.0106816	6535	65	2.0778	1.00708
Low-ach (restricted)	Core GPA	All Cases	Main	All Covariates	Pre-intervention	Grade 9 Weights	All strata	No Prior Grades in Outcome	Treatment	0.101161	0.031918	3.1694	46	0.0369131	0.165408	0.00271597	5699	61	1.9774	0.941333
Low-ach (restricted)	Core GPA	All Cases	Main	All Covariates	Pre-intervention	Grade 9 Weights	All strata	Fall Implementers	Treatment	0.109486	0.0355943	3.07594	46	0.0378381	0.181133	0.00352707	4564	54	2.01715	0.934056
Low-ach (restricted)	Core GPA	All Cases	Main	All Covariates	Pre-intervention	Grade 9 Weights	All strata	All Schools	Treatment	0.110365	0.030822	3.58073	46	0.0483237	0.172407	0.000822318	5860	65	1.95091	0.952119
Lower-achievers	Core GPA	All Cases	Main	All Covariates	Pre-intervention	Grade 9 Weights	All strata	No Prior Grades in Outcome	Treatment	0.0925365	0.0299628	3.08838	46	0.0322245	0.152849	0.00340727	6143	61	2.01795	0.947431
Lower-achievers	Core GPA	All Cases	Main	All Covariates	Pre-intervention	Grade 9 Weights	All strata	Fall Implementers	Treatment	0.0990279	0.0336752	2.94067	46	0.0312432	0.166813	0.00511114	4947	54	2.06153	0.941082
Lower-achievers	Core GPA	All Cases	Main	All Covariates	Pre-intervention	Grade 9 Weights	All strata	All Schools	Treatment	0.100726	0.0287101	3.50836	46	0.042935	0.158516	0.00101972	6315	65	1.9898	0.959421
Low-ach (restricted)	Core GPA	All Cases	Main	Prior Achievement	Grade 8	Grade 9 Weights	All strata	No Prior Grades in Outcome	Treatment	0.0879575	0.0330728	2.65951	46	0.0213854	0.154529	0.0107331	5353	61	1.95878	0.944131
Low-ach (restricted)	Core GPA	All Cases	Main	Prior Achievement	Grade 8	Grade 9 Weights	All strata	Fall Implementers	Treatment	0.101272	0.0343148	2.95126	46	0.0321997	0.170344	0.00496652	4514	54	2.01149	0.933313
Low-ach (restricted)	Core GPA	All Cases	Main	Prior Achievement	Grade 8	Grade 9 Weights	All strata	All Schools	Treatment	0.107465	0.0343387	3.12956	46	0.038345	0.176586	0.00303741	5508	65	1.93168	0.954577
Lower-achievers	Core GPA	All Cases	Main	Prior Achievement	Grade 8	Grade 9 Weights	All strata	No Prior Grades in Outcome	Treatment	0.0772981	0.030914	2.50042	46	0.0150714	0.139525	0.0160308	6328	61	2.11255	0.992234
Lower-achievers	Core GPA	All Cases	Main	Prior Achievement	Grade 8	Grade 9 Weights	All strata	Fall Implementers	Treatment	0.0938382	0.0309103	3.03582	46	0.031619	0.156057	0.00394081	4948	54	2.0713	0.946623
Lower-achievers	Core GPA	All Cases	Main	Prior Achievement	Grade 8	Grade 9 Weights	All strata	All Schools	Treatment	0.0885427	0.0313815	2.8215	46	0.0253751	0.15171	0.00703472	6535	65	2.0778	1.00708
Low-ach (restricted)	Core GPA	All Cases	Main	Prior Achievement	Pre-intervention	Grade 9 Weights	All strata	No Prior Grades in Outcome	Treatment	0.094257	0.0303431	3.10638	46	0.0331796	0.155334	0.00324069	5699	61	1.9774	0.941333
Low-ach (restricted)	Core GPA	All Cases	Main	Prior Achievement	Pre-intervention	Grade 9 Weights	All strata	Fall Implementers	Treatment	0.10371	0.0335613	3.09017	46	0.0361548	0.171265	0.0033903	4564	54	2.01715	0.934056
Low-ach (restricted)	Core GPA	All Cases	Main	Prior Achievement	Pre-intervention	Grade 9 Weights	All strata	All Schools	Treatment	0.111152	0.0319555	3.47834	46	0.0468292	0.175475	0.00111425	5860	65	1.95091	0.952119
Lower-achievers	Core GPA	All Cases	Main	Prior Achievement	Pre-intervention	Grade 9 Weights	All strata	No Prior Grades in Outcome	Treatment	0.0875808	0.0277269	3.15869	46	0.0317694	0.143392	0.00279903	6143	61	2.01795	0.947431
Lower-achievers	Core GPA	All Cases	Main	Prior Achievement	Pre-intervention	Grade 9 Weights	All strata	Fall Implementers	Treatment	0.0951727	0.0304605	3.12446	46	0.0338589	0.156487	0.0030811	4947	54	2.06153	0.941082
Lower-achievers	Core GPA	All Cases	Main	Prior Achievement	Pre-intervention	Grade 9 Weights	All strata	All Schools	Treatment	0.10148	0.0286382	3.54353	46	0.0438346	0.159126	0.000918713	6315	65	1.9898	0.959421
Low-ach (restricted)	Core GPA	All Cases	Main	School FE Only	N/A	Grade 9 Weights	All strata	No Prior Grades in Outcome	Treatment	0.0850548	0.0316878	2.68415	46	0.0212706	0.148839	0.0100741	5699	61	1.9774	0.941333
Low-ach (restricted)	Core GPA	All Cases	Main	School FE Only	N/A	Grade 9 Weights	All strata	Fall Implementers	Treatment	0.101572	0.0337042	3.01363	46	0.0337288	0.169415	0.0041889	4564	54	2.01715	0.934056
Low-ach (restricted)	Core GPA	All Cases	Main	School FE Only	N/A	Grade 9 Weights	All strata	All Schools	Treatment	0.0988091	0.034148	2.89355	46	0.0300727	0.167545	0.00580415	5860	65	1.95091	0.952119
Lower-achievers	Core GPA	All Cases	Main	School FE Only	N/A	Grade 9 Weights	All strata	No Prior Grades in Outcome	Treatment	0.0730198	0.0306421	2.38299	46	0.0113405	0.134699	0.0213593	6143	61	2.01795	0.947431
Lower-achievers	Core GPA	All Cases	Main	School FE Only	N/A	Grade 9 Weights	All strata	Fall Implementers	Treatment	0.0870563	0.0326787	2.66401	46	0.0212775	0.152835	0.0106101	4947	54	2.06153	0.941082
Lower-achievers	Core GPA	All Cases	Main	School FE Only	N/A	Grade 9 Weights	All strata	All Schools	Treatment	0.0851558	0.032284	2.63771	46	0.0201715	0.15014	0.011349	6315	65	1.9898	0.959421
Low-ach (restricted)	Core GPA	All Cases	Main	None	N/A	Grade 9 Weights	All strata	No Prior Grades in Outcome	Treatment	0.0862642	0.0331707	2.60062	46	0.0194951	0.153033	0.0124719	5699	61	1.9774	0.941333
Low-ach (restricted)	Core GPA	All Cases	Main	None	N/A	Grade 9 Weights	All strata	Fall Implementers	Treatment	0.101162	0.0358357	2.82293	46	0.0290282	0.173295	0.00700803	4564	54	2.01715	0.934056
Low-ach (restricted)	Core GPA	All Cases	Main	None	N/A	Grade 9 Weights	All strata	All Schools	Treatment	0.0964833	0.0365807	2.63755	46	0.0228502	0.170116	0.0113538	5860	65	1.95091	0.952119
Lower-achievers	Core GPA	All Cases	Main	None	N/A	Grade 9 Weights	All strata	No Prior Grades in Outcome	Treatment	0.0727256	0.0311682	2.33333	46	0.00998738	0.135464	0.0240573	6143	61	2.01795	0.947431
Lower-achievers	Core GPA	All Cases	Main	None	N/A	Grade 9 Weights	All strata	Fall Implementers	Treatment	0.0855464	0.0336841	2.53967	46	0.0177438	0.153349	0.0145393	4947	54	2.06153	0.941082
Lower-achievers	Core GPA	All Cases	Main	None	N/A	Grade 9 Weights	All strata	All Schools	Treatment	0.0819618	0.0328549	2.49466	46	0.0158283	0.148095	0.0162611	6315	65	1.9898	0.959421
Low-ach (restricted)	All Academic GPA	All Cases	NA	All Covariates	Grade 8	Grade 9 Weights	All strata	No Prior Grades in Outcome	Treatment	0.0739968	0.0284386	2.60198	46	0.0167528	0.131241	0.0124288	5400	61	2.12315	0.840345
Low-ach (restricted)	All Academic GPA	All Cases	NA	All Covariates	Grade 8	Grade 9 Weights	All strata	Fall Implementers	Treatment	0.0794067	0.0301453	2.63414	46	0.0187275	0.140086	0.0114531	4561	54	2.18227	0.818476
Low-ach (restricted)	All Academic GPA	All Cases	NA	All Covariates	Grade 8	Grade 9 Weights	All strata	All Schools	Treatment	0.0831476	0.0270249	3.0767	46	0.0287493	0.137546	0.00351955	5556	65	2.09516	0.857696
Lower-achievers	All Academic GPA	All Cases	NA	All Covariates	Grade 8	Grade 9 Weights	All strata	No Prior Grades in Outcome	Treatment	0.0582687	0.0277906	2.09671	46	0.00232919	0.114208	0.0415469	6377	61	2.26274	0.883141
Lower-achievers	All Academic GPA	All Cases	NA	All Covariates	Grade 8	Grade 9 Weights	All strata	Fall Implementers	Treatment	0.0641222	0.0293274	2.18643	46	0.00508922	0.123155	0.0339092	4996	54	2.23918	0.829552
Lower-achievers	All Academic GPA	All Cases	NA	All Covariates	Grade 8	Grade 9 Weights	All strata	All Schools	Treatment	0.062682	0.0261385	2.39807	46	0.0100679	0.115296	0.0205956	6585	65	2.22636	0.906648
Low-ach (restricted)	All Academic GPA	All Cases	NA	All Covariates	Pre-intervention	Grade 9 Weights	All strata	No Prior Grades in Outcome	Treatment	0.0786651	0.0263871	2.98119	46	0.0255506	0.13178	0.0045778	5747	61	2.1389	0.840697
Low-ach (restricted)	All Academic GPA	All Cases	NA	All Covariates	Pre-intervention	Grade 9 Weights	All strata	Fall Implementers	Treatment	0.0806224	0.0295622	2.72722	46	0.0211169	0.140128	0.00901084	4611	54	2.18643	0.817928
Low-ach (restricted)	All Academic GPA	All Cases	NA	All Covariates	Pre-intervention	Grade 9 Weights	All strata	All Schools	Treatment	0.0873026	0.0251339	3.4735	46	0.0367107	0.137894	0.00113026	5909	65	2.11088	0.858216
Lower-achievers	All Academic GPA	All Cases	NA	All Covariates	Pre-intervention	Grade 9 Weights	All strata	No Prior Grades in Outcome	Treatment	0.0672774	0.0250627	2.68437	46	0.0168289	0.117726	0.0100685	6192	61	2.17777	0.845376
Lower-achievers	All Academic GPA	All Cases	NA	All Covariates	Pre-intervention	Grade 9 Weights	All strata	Fall Implementers	Treatment	0.0663753	0.0284529	2.33282	46	0.00910269	0.123648	0.0240867	4995	54	2.22982	0.823589
Lower-achievers	All Academic GPA	All Cases	NA	All Covariates	Pre-intervention	Grade 9 Weights	All strata	All Schools	Treatment	0.0741098	0.0236282	3.1365	46	0.0265488	0.121671	0.00297896	6365	65	2.14821	0.864227
Low-ach (restricted)	All Academic GPA	All Cases	NA	Prior Achievement	Grade 8	Grade 9 Weights	All strata	No Prior Grades in Outcome	Treatment	0.0649879	0.0250517	2.59415	46	0.0145614	0.115414	0.0126777	5400	61	2.12315	0.840345
Low-ach (restricted)	All Academic GPA	All Cases	NA	Prior Achievement	Grade 8	Grade 9 Weights	All strata	Fall Implementers	Treatment	0.0721768	0.0261356	2.76162	46	0.0195685	0.124785	0.0082368	4561	54	2.18227	0.818476
Low-ach (restricted)	All Academic GPA	All Cases	NA	Prior Achievement	Grade 8	Grade 9 Weights	All strata	All Schools	Treatment	0.0823153	0.0260123	3.16448	46	0.0299552	0.134675	0.00275386	5556	65	2.09516	0.857696
Lower-achievers	All Academic GPA	All Cases	NA	Prior Achievement	Grade 8	Grade 9 Weights	All strata	No Prior Grades in Outcome	Treatment	0.055602	0.0229527	2.42246	46	0.00940065	0.101803	0.0194125	6377	61	2.26274	0.883141
Lower-achievers	All Academic GPA	All Cases	NA	Prior Achievement	Grade 8	Grade 9 Weights	All strata	Fall Implementers	Treatment	0.0616982	0.0236733	2.60624	46	0.0140464	0.10935	0.0122954	4996	54	2.23918	0.829552
Lower-achievers	All Academic GPA	All Cases	NA	Prior Achievement	Grade 8	Grade 9 Weights	All strata	All Schools	Treatment	0.0660237	0.0228128	2.89415	46	0.0201039	0.111943	0.00579486	6585	65	2.22636	0.906648
Low-ach (restricted)	All Academic GPA	All Cases	NA	Prior Achievement	Pre-intervention	Grade 9 Weights	All strata	No Prior Grades in Outcome	Treatment	0.0715049	0.0229349	3.11773	46	0.0253393	0.117671	0.0031396	5747	61	2.1389	0.840697
Low-ach (restricted)	All Academic GPA	All Cases	NA	Prior Achievement	Pre-intervention	Grade 9 Weights	All strata	Fall Implementers	Treatment	0.074283	0.0255925	2.90254	46	0.0227681	0.125798	0.00566564	4611	54	2.18643	0.817928
Low-ach (restricted)	All Academic GPA	All Cases	NA	Prior Achievement	Pre-intervention	Grade 9 Weights	All strata	All Schools	Treatment	0.087014	0.0240936	3.61149	46	0.0385161	0.135512	0.000749978	5909	65	2.11088	0.858216
Lower-achievers	All Academic GPA	All Cases	NA	Prior Achievement	Pre-intervention	Grade 9 Weights	All strata	No Prior Grades in Outcome	Treatment	0.0628502	0.0209216	3.00409	46	0.0207373	0.104963	0.00429994	6192	61	2.17777	0.845376
Lower-achievers	All Academic GPA	All Cases	NA	Prior Achievement	Pre-intervention	Grade 9 Weights	All strata	Fall Implementers	Treatment	0.0629692	0.0232544	2.70784	46	0.0161605	0.109778	0.00947576	4995	54	2.22982	0.823589
Lower-achievers	All Academic GPA	All Cases	NA	Prior Achievement	Pre-intervention	Grade 9 Weights	All strata	All Schools	Treatment	0.0747638	0.0211768	3.53046	46	0.0321371	0.117391	0.000955087	6365	65	2.14821	0.864227
Low-ach (restricted)	All Academic GPA	All Cases	NA	School FE Only	N/A	Grade 9 Weights	All strata	No Prior Grades in Outcome	Treatment	0.064012	0.0241976	2.64539	46	0.0153048	0.112719	0.0111286	5747	61	2.1389	0.840697
Low-ach (restricted)	All Academic GPA	All Cases	NA	School FE Only	N/A	Grade 9 Weights	All strata	Fall Implementers	Treatment	0.0737251	0.0257443	2.86374	46	0.0219045	0.125546	0.00628672	4611	54	2.18643	0.817928
Low-ach (restricted)	All Academic GPA	All Cases	NA	School FE Only	N/A	Grade 9 Weights	All strata	All Schools	Treatment	0.0766879	0.0260435	2.94461	46	0.0242652	0.129111	0.00505685	5909	65	2.11088	0.858216
Lower-achievers	All Academic GPA	All Cases	NA	School FE Only	N/A	Grade 9 Weights	All strata	No Prior Grades in Outcome	Treatment	0.0500018	0.0240848	2.07607	46	0.00152152	0.098482	0.0435035	6192	61	2.17777	0.845376
Lower-achievers	All Academic GPA	All Cases	NA	School FE Only	N/A	Grade 9 Weights	All strata	Fall Implementers	Treatment	0.0564857	0.025766	2.19226	46	0.00462149	0.10835	0.0334586	4995	54	2.22982	0.823589
Lower-achievers	All Academic GPA	All Cases	NA	School FE Only	N/A	Grade 9 Weights	All strata	All Schools	Treatment	0.0603364	0.0248139	2.43156	46	0.0103886	0.110284	0.0189872	6365	65	2.14821	0.864227
Low-ach (restricted)	All Academic GPA	All Cases	NA	None	N/A	Grade 9 Weights	All strata	No Prior Grades in Outcome	Treatment	0.0609767	0.0237037	2.57246	46	0.0132637	0.10869	0.0133911	5747	61	2.1389	0.840697
Low-ach (restricted)	All Academic GPA	All Cases	NA	None	N/A	Grade 9 Weights	All strata	Fall Implementers	Treatment	0.0684222	0.025765	2.65563	46	0.0165599	0.120284	0.0108406	4611	54	2.18643	0.817928
Low-ach (restricted)	All Academic GPA	All Cases	NA	None	N/A	Grade 9 Weights	All strata	All Schools	Treatment	0.0693244	0.0269563	2.57173	46	0.0150642	0.123585	0.0134156	5909	65	2.11088	0.858216
Lower-achievers	All Academic GPA	All Cases	NA	None	N/A	Grade 9 Weights	All strata	No Prior Grades in Outcome	Treatment	0.0471209	0.0233642	2.0168	46	9.11645e-05	0.0941507	0.0495757	6192	61	2.17777	0.845376
Lower-achievers	All Academic GPA	All Cases	NA	None	N/A	Grade 9 Weights	All strata	Fall Implementers	Treatment	0.0522002	0.0254887	2.04798	46	0.000894145	0.103506	0.0462957	4995	54	2.22982	0.823589
Lower-achievers	All Academic GPA	All Cases	NA	None	N/A	Grade 9 Weights	All strata	All Schools	Treatment	0.0541646	0.0244334	2.21683	46	0.00498277	0.103346	0.0316179	6365	65	2.14821	0.864227
Low-ach (restricted)	English/Math/Science GPA	All Cases	NA	All Covariates	Grade 8	Grade 9 Weights	All strata	No Prior Grades in Outcome	Treatment	0.106901	0.039823	2.68441	46	0.0267419	0.187061	0.0100673	5345	61	1.89185	0.963522
Low-ach (restricted)	English/Math/Science GPA	All Cases	NA	All Covariates	Grade 8	Grade 9 Weights	All strata	Fall Implementers	Treatment	0.119134	0.0417913	2.8507	46	0.0350128	0.203256	0.00650941	4506	54	1.93821	0.957089
Low-ach (restricted)	English/Math/Science GPA	All Cases	NA	All Covariates	Grade 8	Grade 9 Weights	All strata	All Schools	Treatment	0.110689	0.0374323	2.95706	46	0.0353422	0.186037	0.00488885	5500	65	1.868	0.97169
Lower-achievers	English/Math/Science GPA	All Cases	NA	All Covariates	Grade 8	Grade 9 Weights	All strata	No Prior Grades in Outcome	Treatment	0.089424	0.0382309	2.33905	46	0.0124692	0.166379	0.0237318	6319	61	2.04944	1.01151
Lower-achievers	English/Math/Science GPA	All Cases	NA	All Covariates	Grade 8	Grade 9 Weights	All strata	Fall Implementers	Treatment	0.106748	0.0398325	2.67993	46	0.0265695	0.186927	0.0101844	4939	54	2.00002	0.969188
Lower-achievers	English/Math/Science GPA	All Cases	NA	All Covariates	Grade 8	Grade 9 Weights	All strata	All Schools	Treatment	0.0893014	0.0359282	2.48555	46	0.0169816	0.161621	0.0166314	6526	65	2.01801	1.02385
Low-ach (restricted)	English/Math/Science GPA	All Cases	NA	All Covariates	Pre-intervention	Grade 9 Weights	All strata	No Prior Grades in Outcome	Treatment	0.108228	0.0377104	2.86998	46	0.0323211	0.184135	0.00618273	5691	61	1.91463	0.963294
Low-ach (restricted)	English/Math/Science GPA	All Cases	NA	All Covariates	Pre-intervention	Grade 9 Weights	All strata	Fall Implementers	Treatment	0.120466	0.0410824	2.93231	46	0.0377717	0.203161	0.00522822	4556	54	1.94362	0.957994
Low-ach (restricted)	English/Math/Science GPA	All Cases	NA	All Covariates	Pre-intervention	Grade 9 Weights	All strata	All Schools	Treatment	0.111296	0.0354205	3.14214	46	0.0399983	0.182594	0.00293227	5852	65	1.89116	0.971808
Lower-achievers	English/Math/Science GPA	All Cases	NA	All Covariates	Pre-intervention	Grade 9 Weights	All strata	No Prior Grades in Outcome	Treatment	0.0999786	0.0354737	2.81839	46	0.0285738	0.171384	0.00709291	6134	61	1.95595	0.968427
Lower-achievers	English/Math/Science GPA	All Cases	NA	All Covariates	Pre-intervention	Grade 9 Weights	All strata	Fall Implementers	Treatment	0.108579	0.0391734	2.77175	46	0.0297269	0.187431	0.008021	4938	54	1.98994	0.963522
Lower-achievers	English/Math/Science GPA	All Cases	NA	All Covariates	Pre-intervention	Grade 9 Weights	All strata	All Schools	Treatment	0.103217	0.0333777	3.09241	46	0.0360317	0.170403	0.00336927	6306	65	1.93074	0.978071
Low-ach (restricted)	English/Math/Science GPA	All Cases	NA	Prior Achievement	Grade 8	Grade 9 Weights	All strata	No Prior Grades in Outcome	Treatment	0.0969307	0.0384913	2.51825	46	0.0194517	0.17441	0.0153369	5345	61	1.89185	0.963522
Low-ach (restricted)	English/Math/Science GPA	All Cases	NA	Prior Achievement	Grade 8	Grade 9 Weights	All strata	Fall Implementers	Treatment	0.111466	0.0398154	2.79957	46	0.0313218	0.19161	0.00745466	4506	54	1.93821	0.957089
Low-ach (restricted)	English/Math/Science GPA	All Cases	NA	Prior Achievement	Grade 8	Grade 9 Weights	All strata	All Schools	Treatment	0.110198	0.0370024	2.97813	46	0.0357161	0.18468	0.0046162	5500	65	1.868	0.97169
Lower-achievers	English/Math/Science GPA	All Cases	NA	Prior Achievement	Grade 8	Grade 9 Weights	All strata	No Prior Grades in Outcome	Treatment	0.0853493	0.0356677	2.3929	46	0.013554	0.157145	0.0208546	6319	61	2.04944	1.01151
Lower-achievers	English/Math/Science GPA	All Cases	NA	Prior Achievement	Grade 8	Grade 9 Weights	All strata	Fall Implementers	Treatment	0.102751	0.0360606	2.84939	46	0.0301646	0.175337	0.00653209	4939	54	2.00002	0.969188
Lower-achievers	English/Math/Science GPA	All Cases	NA	Prior Achievement	Grade 8	Grade 9 Weights	All strata	All Schools	Treatment	0.0920003	0.0341179	2.69654	46	0.0233245	0.160676	0.00975697	6526	65	2.01801	1.02385
Low-ach (restricted)	English/Math/Science GPA	All Cases	NA	Prior Achievement	Pre-intervention	Grade 9 Weights	All strata	No Prior Grades in Outcome	Treatment	0.100897	0.0359857	2.80381	46	0.0284617	0.173333	0.00737167	5691	61	1.91463	0.963294
Low-ach (restricted)	English/Math/Science GPA	All Cases	NA	Prior Achievement	Pre-intervention	Grade 9 Weights	All strata	Fall Implementers	Treatment	0.113876	0.0390954	2.91277	46	0.0351809	0.192571	0.00551158	4556	54	1.94362	0.957994
Low-ach (restricted)	English/Math/Science GPA	All Cases	NA	Prior Achievement	Pre-intervention	Grade 9 Weights	All strata	All Schools	Treatment	0.111844	0.0348079	3.21316	46	0.0417789	0.181908	0.00239985	5852	65	1.89116	0.971808
Lower-achievers	English/Math/Science GPA	All Cases	NA	Prior Achievement	Pre-intervention	Grade 9 Weights	All strata	No Prior Grades in Outcome	Treatment	0.09436	0.0330285	2.85692	46	0.027877	0.160843	0.00640221	6134	61	1.95595	0.968427
Lower-achievers	English/Math/Science GPA	All Cases	NA	Prior Achievement	Pre-intervention	Grade 9 Weights	All strata	Fall Implementers	Treatment	0.103784	0.0358669	2.89358	46	0.0315876	0.17598	0.00580366	4938	54	1.98994	0.963522
Lower-achievers	English/Math/Science GPA	All Cases	NA	Prior Achievement	Pre-intervention	Grade 9 Weights	All strata	All Schools	Treatment	0.103576	0.0317837	3.25878	46	0.0395989	0.167553	0.00210759	6306	65	1.93074	0.978071
Low-ach (restricted)	English/Math/Science GPA	All Cases	NA	School FE Only	N/A	Grade 9 Weights	All strata	No Prior Grades in Outcome	Treatment	0.091835	0.0364659	2.51838	46	0.018433	0.165237	0.0153317	5691	61	1.91463	0.963294
Low-ach (restricted)	English/Math/Science GPA	All Cases	NA	School FE Only	N/A	Grade 9 Weights	All strata	Fall Implementers	Treatment	0.111835	0.0379592	2.94618	46	0.0354268	0.188243	0.00503537	4556	54	1.94362	0.957994
Low-ach (restricted)	English/Math/Science GPA	All Cases	NA	School FE Only	N/A	Grade 9 Weights	All strata	All Schools	Treatment	0.0996859	0.0358031	2.78428	46	0.027618	0.171754	0.0077612	5852	65	1.89116	0.971808
Lower-achievers	English/Math/Science GPA	All Cases	NA	School FE Only	N/A	Grade 9 Weights	All strata	No Prior Grades in Outcome	Treatment	0.0799845	0.0346002	2.31168	46	0.0103379	0.149631	0.0253265	6134	61	1.95595	0.968427
Lower-achievers	English/Math/Science GPA	All Cases	NA	School FE Only	N/A	Grade 9 Weights	All strata	Fall Implementers	Treatment	0.0957844	0.0362966	2.63893	46	0.022723	0.168846	0.0113137	4938	54	1.98994	0.963522
Lower-achievers	English/Math/Science GPA	All Cases	NA	School FE Only	N/A	Grade 9 Weights	All strata	All Schools	Treatment	0.0874739	0.0337774	2.58971	46	0.0194835	0.155464	0.0128207	6306	65	1.93074	0.978071
Low-ach (restricted)	English/Math/Science GPA	All Cases	NA	None	N/A	Grade 9 Weights	All strata	No Prior Grades in Outcome	Treatment	0.0961086	0.0376064	2.55565	46	0.0204108	0.171806	0.013969	5691	61	1.91463	0.963294
Low-ach (restricted)	English/Math/Science GPA	All Cases	NA	None	N/A	Grade 9 Weights	All strata	Fall Implementers	Treatment	0.114319	0.0398887	2.86595	46	0.0340272	0.194611	0.00624979	4556	54	1.94362	0.957994
Low-ach (restricted)	English/Math/Science GPA	All Cases	NA	None	N/A	Grade 9 Weights	All strata	All Schools	Treatment	0.0997747	0.0374841	2.66178	46	0.0243231	0.175226	0.0106707	5852	65	1.89116	0.971808
Lower-achievers	English/Math/Science GPA	All Cases	NA	None	N/A	Grade 9 Weights	All strata	No Prior Grades in Outcome	Treatment	0.0837659	0.0348943	2.40056	46	0.0135273	0.154005	0.0204721	6134	61	1.95595	0.968427
Lower-achievers	English/Math/Science GPA	All Cases	NA	None	N/A	Grade 9 Weights	All strata	Fall Implementers	Treatment	0.098235	0.0371919	2.6413	46	0.0233716	0.173098	0.0112454	4938	54	1.98994	0.963522
Lower-achievers	English/Math/Science GPA	All Cases	NA	None	N/A	Grade 9 Weights	All strata	All Schools	Treatment	0.088295	0.0341226	2.58758	46	0.0196098	0.15698	0.01289	6306	65	1.93074	0.978071
Low-ach (restricted)	Full Grade 9 Core GPA	All Cases	NA	All Covariates	Grade 8	Grade 9 Weights	All strata	No Prior Grades in Outcome	Treatment	0.0893168	0.0435659	2.05016	46	0.00162325	0.17701	0.0460736	5354	61	1.9448	0.983216
Low-ach (restricted)	Full Grade 9 Core GPA	All Cases	NA	All Covariates	Grade 8	Grade 9 Weights	All strata	Fall Implementers	Treatment	0.0996009	0.0465799	2.13828	46	0.00584051	0.193361	0.037838	4515	54	1.99489	0.980881
Low-ach (restricted)	Full Grade 9 Core GPA	All Cases	NA	All Covariates	Grade 8	Grade 9 Weights	All strata	All Schools	Treatment	0.0999852	0.0413019	2.42083	46	0.0168487	0.183122	0.0194895	5509	65	1.9181	0.99183
Lower-achievers	Full Grade 9 Core GPA	All Cases	NA	All Covariates	Grade 8	Grade 9 Weights	All strata	No Prior Grades in Outcome	Treatment	0.0694122	0.0411092	1.68848	46	-0.0133364	0.152161	0.0980877	6329	61	2.10089	1.02903
Lower-achievers	Full Grade 9 Core GPA	All Cases	NA	All Covariates	Grade 8	Grade 9 Weights	All strata	Fall Implementers	Treatment	0.0840378	0.0439395	1.91258	46	-0.00440778	0.172483	0.0620399	4949	54	2.05642	0.994954
Lower-achievers	Full Grade 9 Core GPA	All Cases	NA	All Covariates	Grade 8	Grade 9 Weights	All strata	All Schools	Treatment	0.0744815	0.0388368	1.91781	46	-0.00369295	0.152656	0.0613563	6536	65	2.06653	1.04183
Low-ach (restricted)	Full Grade 9 Core GPA	All Cases	NA	All Covariates	Pre-intervention	Grade 9 Weights	All strata	No Prior Grades in Outcome	Treatment	0.0932164	0.0405205	2.30047	46	0.0116528	0.17478	0.0260063	5700	61	1.96409	0.978675
Low-ach (restricted)	Full Grade 9 Core GPA	All Cases	NA	All Covariates	Pre-intervention	Grade 9 Weights	All strata	Fall Implementers	Treatment	0.100555	0.0458187	2.19462	46	0.00832638	0.192783	0.0332777	4565	54	2.00057	0.981296
Low-ach (restricted)	Full Grade 9 Core GPA	All Cases	NA	All Covariates	Pre-intervention	Grade 9 Weights	All strata	All Schools	Treatment	0.102836	0.0386103	2.66344	46	0.0251179	0.180555	0.0106254	5861	65	1.93797	0.987722
Lower-achievers	Full Grade 9 Core GPA	All Cases	NA	All Covariates	Pre-intervention	Grade 9 Weights	All strata	No Prior Grades in Outcome	Treatment	0.0810362	0.0378796	2.13931	46	0.00478861	0.157284	0.0377499	6144	61	2.00585	0.986075
Lower-achievers	Full Grade 9 Core GPA	All Cases	NA	All Covariates	Pre-intervention	Grade 9 Weights	All strata	Fall Implementers	Treatment	0.0861356	0.0431501	1.99618	46	-0.000721167	0.172992	0.0518533	4948	54	2.04655	0.989574
Lower-achievers	Full Grade 9 Core GPA	All Cases	NA	All Covariates	Pre-intervention	Grade 9 Weights	All strata	All Schools	Treatment	0.0898631	0.0360281	2.49425	46	0.0173424	0.162384	0.0162775	6316	65	1.97804	0.996242
Low-ach (restricted)	Full Grade 9 Core GPA	All Cases	NA	Prior Achievement	Grade 8	Grade 9 Weights	All strata	No Prior Grades in Outcome	Treatment	0.0795761	0.0414336	1.92057	46	-0.00382547	0.162978	0.0609978	5354	61	1.9448	0.983216
Low-ach (restricted)	Full Grade 9 Core GPA	All Cases	NA	Prior Achievement	Grade 8	Grade 9 Weights	All strata	Fall Implementers	Treatment	0.0920047	0.0437686	2.10207	46	0.00390304	0.180106	0.0410513	4515	54	1.99489	0.980881
Low-ach (restricted)	Full Grade 9 Core GPA	All Cases	NA	Prior Achievement	Grade 8	Grade 9 Weights	All strata	All Schools	Treatment	0.0996219	0.0414658	2.40251	46	0.0161556	0.183088	0.0203757	5509	65	1.9181	0.99183
Lower-achievers	Full Grade 9 Core GPA	All Cases	NA	Prior Achievement	Grade 8	Grade 9 Weights	All strata	No Prior Grades in Outcome	Treatment	0.0659267	0.0374956	1.75825	46	-0.00954789	0.141401	0.0853562	6329	61	2.10089	1.02903
Lower-achievers	Full Grade 9 Core GPA	All Cases	NA	Prior Achievement	Grade 8	Grade 9 Weights	All strata	Fall Implementers	Treatment	0.0806193	0.0393661	2.04794	46	0.00137944	0.159859	0.0462996	4949	54	2.05642	0.994954
Lower-achievers	Full Grade 9 Core GPA	All Cases	NA	Prior Achievement	Grade 8	Grade 9 Weights	All strata	All Schools	Treatment	0.0779372	0.0371763	2.09642	46	0.00310517	0.152769	0.0415736	6536	65	2.06653	1.04183
Low-ach (restricted)	Full Grade 9 Core GPA	All Cases	NA	Prior Achievement	Pre-intervention	Grade 9 Weights	All strata	No Prior Grades in Outcome	Treatment	0.0860811	0.0383613	2.24396	46	0.00886394	0.163298	0.02969	5700	61	1.96409	0.978675
Low-ach (restricted)	Full Grade 9 Core GPA	All Cases	NA	Prior Achievement	Pre-intervention	Grade 9 Weights	All strata	Fall Implementers	Treatment	0.0941847	0.0430238	2.18913	46	0.00758235	0.180787	0.0336996	4565	54	2.00057	0.981296
Low-ach (restricted)	Full Grade 9 Core GPA	All Cases	NA	Prior Achievement	Pre-intervention	Grade 9 Weights	All strata	All Schools	Treatment	0.103456	0.0387896	2.6671	46	0.0253762	0.181535	0.0105261	5861	65	1.93797	0.987722
Lower-achievers	Full Grade 9 Core GPA	All Cases	NA	Prior Achievement	Pre-intervention	Grade 9 Weights	All strata	No Prior Grades in Outcome	Treatment	0.0759556	0.0349346	2.17422	46	0.00563585	0.146275	0.0348696	6144	61	2.00585	0.986075
Lower-achievers	Full Grade 9 Core GPA	All Cases	NA	Prior Achievement	Pre-intervention	Grade 9 Weights	All strata	Fall Implementers	Treatment	0.0817127	0.0390899	2.09038	46	0.00302878	0.160397	0.0421386	4948	54	2.04655	0.989574
Lower-achievers	Full Grade 9 Core GPA	All Cases	NA	Prior Achievement	Pre-intervention	Grade 9 Weights	All strata	All Schools	Treatment	0.0905269	0.0349789	2.58804	46	0.020118	0.160936	0.012875	6316	65	1.97804	0.996242
Low-ach (restricted)	Full Grade 9 Core GPA	All Cases	NA	School FE Only	N/A	Grade 9 Weights	All strata	No Prior Grades in Outcome	Treatment	0.0766783	0.0395011	1.94117	46	-0.00283336	0.15619	0.0583791	5700	61	1.96409	0.978675
Low-ach (restricted)	Full Grade 9 Core GPA	All Cases	NA	School FE Only	N/A	Grade 9 Weights	All strata	Fall Implementers	Treatment	0.0919305	0.0429329	2.14126	46	0.005511	0.17835	0.037584	4565	54	2.00057	0.981296
Low-ach (restricted)	Full Grade 9 Core GPA	All Cases	NA	School FE Only	N/A	Grade 9 Weights	All strata	All Schools	Treatment	0.0908821	0.0407034	2.23279	46	0.00895028	0.172814	0.030471	5861	65	1.93797	0.987722
Lower-achievers	Full Grade 9 Core GPA	All Cases	NA	School FE Only	N/A	Grade 9 Weights	All strata	No Prior Grades in Outcome	Treatment	0.0610705	0.0377229	1.61892	46	-0.0148618	0.137003	0.112301	6144	61	2.00585	0.986075
Lower-achievers	Full Grade 9 Core GPA	All Cases	NA	School FE Only	N/A	Grade 9 Weights	All strata	Fall Implementers	Treatment	0.0733557	0.0411418	1.783	46	-0.00945837	0.15617	0.081186	4948	54	2.04655	0.989574
Lower-achievers	Full Grade 9 Core GPA	All Cases	NA	School FE Only	N/A	Grade 9 Weights	All strata	All Schools	Treatment	0.0738376	0.0384195	1.92188	46	-0.00349674	0.151172	0.0608279	6316	65	1.97804	0.996242
Low-ach (restricted)	Full Grade 9 Core GPA	All Cases	NA	None	N/A	Grade 9 Weights	All strata	No Prior Grades in Outcome	Treatment	0.0755992	0.0390862	1.93417	46	-0.00307726	0.154276	0.0592581	5700	61	1.96409	0.978675
Low-ach (restricted)	Full Grade 9 Core GPA	All Cases	NA	None	N/A	Grade 9 Weights	All strata	Fall Implementers	Treatment	0.0887793	0.0427581	2.07632	46	0.0027117	0.174847	0.0434797	4565	54	2.00057	0.981296
Low-ach (restricted)	Full Grade 9 Core GPA	All Cases	NA	None	N/A	Grade 9 Weights	All strata	All Schools	Treatment	0.0863467	0.041336	2.0889	46	0.00314163	0.169552	0.0422781	5861	65	1.93797	0.987722
Lower-achievers	Full Grade 9 Core GPA	All Cases	NA	None	N/A	Grade 9 Weights	All strata	No Prior Grades in Outcome	Treatment	0.0597089	0.0375219	1.59131	46	-0.0158188	0.135237	0.11839	6144	61	2.00585	0.986075
Lower-achievers	Full Grade 9 Core GPA	All Cases	NA	None	N/A	Grade 9 Weights	All strata	Fall Implementers	Treatment	0.0705049	0.0411966	1.71143	46	-0.0124195	0.153429	0.0937384	4948	54	2.04655	0.989574
Lower-achievers	Full Grade 9 Core GPA	All Cases	NA	None	N/A	Grade 9 Weights	All strata	All Schools	Treatment	0.0696286	0.038353	1.81547	46	-0.00757201	0.146829	0.0759742	6316	65	1.97804	0.996242
