# Supplementary material for: A national experiment reveals where a growth mindset improves achievement
Source: Nature. 2019 Aug 7;573(7774):364–9. doi: 10.1038/s41586-019-1466-y (PMC6786290; doi:10.1038/s41586-019-1466-y)
Supplement: Supplementary file 5 — Source Data Extended Data Fig. 2 [file 41586_2019_1466_MOESM5_ESM.csv]

schoolquality	core_impact_eb	core_eb_se	mathsci_impact_eb	mathsci_eb_se
-0.7	0.021742	0.0817311	0.0087505	0.0907496
0.2	0.0641143	0.0681901	0.0630338	0.0762476
2	0.0593099	0.0734436	0.0118481	0.0820012
0.5	0.079985	0.0664207	0.0777375	0.0742556
-0.2	0.1466806	0.0696815	0.1546086	0.0777633
1.3	0.0669318	0.076498	0.0366841	0.0851584
0.1	0.1046072	0.0775311	0.082179	0.0861274
0.4	0.0398425	0.0697702	0.0781262	0.084376
-0.8	0.0473558	0.0707186	0.0414813	0.0830048
-0.3	0.0719712	0.0716421	0.0947985	0.080219
-1.8	0.0807194	0.0880345	0.0804719	0.0971278
-2.3	0.076855	0.0853242	0.0846585	0.0943108
0.4	0.0685847	0.0844019	0.085304	0.0933493
0	0.0599652	0.0869498	0.0865652	0.0963948
0.8	0.0457394	0.0709824	0.0372728	0.0791649
1.6	-0.03592	0.0700906	-0.0276105	0.0782008
-0.2	-0.0066039	0.0796313	-0.0120753	0.0883454
0.2	0.1513889	0.0754262	0.1034539	0.083897
-0.3	0.0038784	0.072521	0.0094587	0.0808015
-2.7	0.1485004	0.0812012	0.1505334	0.0899988
-0.8	0.0612243	0.0831218	0.0968829	0.0920109
1.2	0.0588604	0.0789899	0.0905859	0.0876676
-0.3	0.1663401	0.0676107	0.1693029	0.0755385
-0.5	0.0858464	0.0764446	0.0850747	0.0849768
-0.9	-0.0478304	0.0705362	-0.0217584	0.0786792
0.3	-0.0124732	0.0786916	-0.0505585	0.0873529
0.3	0.0683579	0.0772247	0.0504222	0.085804
0.1	0.0802928	0.0875248	0.0827457	0.0965997
0.6	0.0403089	0.0844019	0.0531261	0.0933493
0.8	0.0769964	0.0842276	0.0705802	0.0931668
1.1	0.1035614	0.0749256	0.0895629	0.083495
-0.2	0.1104324	0.0835192	0.0855411	0.092624
0.1	0.130731	0.0753529	0.1328103	0.0838204
0.5	0.0738528	0.0857487	0.048919	0.0947532
1	0.0391954	0.0807054	0.045859	0.0894747
0.6	0.0363025	0.0837846	0.0420335	0.0927045
-0.7	0.0451535	0.084764	0.047846	0.0937267
-0.3	0.111985	0.0817659	0.0824452	0.0905892
0.7	0.009129	0.0837847	0.0036282	0.092705
-0.8	0.1129732	0.0839293	0.137872	0.0928559
0.2	0.052463	0.0780964	0.0644196	0.0867239
0	0.0557266	0.0758728	0.1019412	0.0843709
0.8	0.0230743	0.0631757	0.0697	0.071521
0.2	0.0877243	0.0807972	0.0828794	0.0895717
-0.6	0.0700434	0.0805074	0.083158	0.0892675
0.3	0.0835284	0.0849199	0.0799445	0.0938916
0.8	0.0357552	0.0866529	0.0323994	0.095694
-0.4	0.0865479	0.0854283	0.0806517	0.0944192
0.6	0.0768427	0.085683	0.0935424	0.0946855
-1.7	0.0329718	0.0831173	0.0623168	0.0920064
-1.1	0.0660224	0.0763865	0.0774494	0.0849153
1.3	0.0773086	0.0676745	0.1046766	0.0756085
0.3	0.0285552	0.0841435	0.0344544	0.0930793
-0.3	0.0583553	0.0794568	0.0860583	0.08816
0.9	0.0364478	0.0575075	0.0689381	0.0653369
-0.5	0.0303457	0.0830515	0.0483079	0.0919381
0.2	0.177255	0.0711752	0.1903537	0.0793656
1.1	0.1034629	0.077035	0.1100381	0.0856017
-2	0.052696	0.0790054	0.1356831	0.0920816
1.2	-0.0283081	0.0689102	-0.0470744	0.0769347
-0.2	0.041781	0.0680364	0.0462118	0.0760763
0.8	0.1210406	0.0669086	0.1327071	0.0747822
-0.1	0.1570837	0.0686483	0.1864223	0.076656
-0.4	0.0745511	0.0748241	0.0742887	0.0832565
0.7	0.0677495	0.0731102	0.0812584	0.081431
