# Supplementary material for: A national experiment reveals where a growth mindset improves achievement
Source: Nature. 2019 Aug 7;573(7774):364–9. doi: 10.1038/s41586-019-1466-y (PMC6786290; doi:10.1038/s41586-019-1466-y)
Supplement: Supplementary file 6 — Source Data Extended Data Fig. 3 [file 41586_2019_1466_MOESM6_ESM.csv]

core_impact_uncond_eb	core_uncond_eb_se	stem_impact_uncond_eb	stem_uncond_eb_se	schoolquality	Percent_Minority	Challenge_Seeking_Norms_Continuous	School_Achievement	Challenge_Seeking_Norms	N	core_fitted_plus_re	stem_fitted_plus_re	ID	bcf_core_fitted_plus_re	bcf_stem_fitted_plus_re
0.111985	0.0817659	0.0824452	0.0905892	-0.3	Higher	1.611111111	Medium	Low	60	0.07642605	-0.0386816	38	0.096862914	0.039879404
0.0599652	0.0869498	0.0865652	0.0963948	0	Higher	1.863636364	Medium	Low	23	0.05326638	-0.0109493	14	0.05783986	0.047066726
-0.0124732	0.0786916	-0.0505585	0.0873529	0.3	Higher	1.956521739	Medium	Low	80	-0.0093296	-0.100352	26	0.001621835	-0.023897742
0.0738528	0.0857487	0.048919	0.0947532	0.5	Lower	2	Medium	Low	37	0.05908346	-0.0075599	34	0.044198758	0.012369564
0.0865479	0.0854283	0.0806517	0.0944192	-0.4	Higher	2.029411765	Medium	Low	30	0.08747085	0.01645232	48	0.082783452	0.047790617
0.0768427	0.085683	0.0935424	0.0946855	0.6	Higher	2.04	Medium	Low	26	0.08122028	0.02838311	49	0.057401894	0.03704019
0.021742	0.0817311	0.0087505	0.0907496	-0.7	Lower	2.142857143	Low	Low	64	-0.0875918	-0.0956095	1	-0.054082562	-0.041888089
0.1104324	0.0835192	0.0855411	0.092624	-0.2	Higher	2.15	Medium	Low	43	0.11997892	0.04117539	32	0.09430921	0.046633478
0.009129	0.0837847	0.0036282	0.092705	0.7	Higher	2.166666667	High	Low	40	-0.0501844	-0.0994114	39	-0.01138143	-0.028652754
0.0363025	0.0837846	0.0420335	0.0927045	0.6	Lower	2.195652174	Medium	Low	44	0.04190176	0.02096892	36	0.027830844	0.019124268
0.0473558	0.0707186	0.0414813	0.0830048	-0.8	Lower	2.25	Low	Low	164	-0.0485978	-0.0396655	9	-0.002894371	0.007559776
0.0451535	0.084764	0.047846	0.0937267	-0.7	Lower	2.272727273	Low	Low	61	-0.0635877	-0.037797	37	-0.032023056	-0.014325954
0.1485004	0.0812012	0.1505334	0.0899988	-2.7	Lower	2.285714286	Low	Low	60	0.0268122	0.06131995	20	0.027513698	0.044367331
0.0403089	0.0844019	0.0531261	0.0933493	0.6	Higher	2.290322581	Medium	Low	38	0.06809765	0.0348042	29	0.039249687	0.036608025
0.0285552	0.0841435	0.0344544	0.0930793	0.3	Higher	2.303030303	Medium	Low	40	0.05350575	0.0239118	53	0.017300783	0.019635652
0.0669318	0.076498	0.0366841	0.0851584	1.3	Higher	2.308510638	High	Low	97	0.02536174	-0.0286226	6	0.038575106	0.004335146
0.0769964	0.0842276	0.0705802	0.0931668	0.8	Higher	2.333333333	High	Low	37	0.02621511	-0.0170932	30	0.036150736	0.012686196
0.0683579	0.0772247	0.0504222	0.085804	0.3	Lower	2.404494382	Medium	Low	97	0.09225586	0.05783148	27	0.087686022	0.058760899
0.0329718	0.0831173	0.0623168	0.0920064	-1.7	Lower	2.40625	Low	Low	96	-0.0644478	-0.0015861	50	0.018094659	0.04772784
0.0660224	0.0763865	0.0774494	0.0849153	-1.1	Lower	2.432432432	Low	Low	104	-0.0260853	0.01606169	51	0.008039358	0.043676605
0.0719712	0.0716421	0.0947985	0.080219	-0.3	Higher	2.437956204	Medium	Low	150	0.09923426	0.09717699	10	0.069780089	0.075778473
0.0038784	0.072521	0.0094587	0.0808015	-0.3	Lower	2.466165414	Medium	Low	140	0.03436548	0.03034883	19	0.006467536	0.022258187
0.0700434	0.0805074	0.083158	0.0892675	-0.6	Higher	2.47761194	Medium	Low	70	0.10795273	0.09014008	45	0.085251169	0.08888238
0.1210406	0.0669086	0.1327071	0.0747822	0.8	Higher	2.510416667	High	Low	212	0.09959435	0.11327498	62	0.101779219	0.086164516
0.0391954	0.0807054	0.045859	0.0894747	1	Lower	2.517241379	High	Low	65	0.00190134	0.00609074	35	-0.007726835	-0.008883954
0.041781	0.0680364	0.0462118	0.0760763	-0.2	Higher	2.518518519	Medium	Low	189	0.0732451	0.06162	61	0.086943564	0.081051381
0.0641143	0.0681901	0.0630338	0.0762476	0.2	Lower	2.558823529	Medium	Low	215	0.08982922	0.09855714	2	0.05345953	0.060717771
0.0357552	0.0866529	0.0323994	0.095694	0.8	Higher	2.5625	High	Low	22	-0.0088016	-0.0312204	47	0.030025997	0.03017797
0.052463	0.0780964	0.0644196	0.0867239	0.2	Higher	2.569620253	Medium	Low	88	0.09358745	0.08932108	41	0.091719156	0.092959501
0.0835284	0.0849199	0.0799445	0.0938916	0.3	Higher	2.612903226	Medium	Low	31	0.13628216	0.10878111	46	0.0932871	0.090686956
0.052696	0.0790054	0.1356831	0.0920816	-2	Lower	2.620253165	Low	Low	78	-0.0277793	0.09747713	59	-0.037846736	0.058262617
-0.0066039	0.0796313	-0.0120753	0.0883454	-0.2	Higher	2.621621622	Medium	Low	80	0.04716927	0.02664627	17	0.029173643	0.042222349
0.0588604	0.0789899	0.0905859	0.0876676	1.2	Lower	2.652173913	High	Low	78	0.0317378	0.07003453	22	0.022335838	0.022277092
-0.0478304	0.0705362	-0.0217584	0.0786792	-0.9	Lower	2.653409091	Low	Low	196	-0.1090489	-0.0566061	25	-0.062213234	-2.29E-04
0.0877243	0.0807972	0.0828794	0.0895717	0.2	Higher	2.65625	Medium	Low	67	0.13759151	0.11623272	44	0.118630077	0.108796733
-0.0283081	0.0689102	-0.0470744	0.0769347	1.2	Lower	2.674846626	High	Low	228	-0.0329256	-0.0359166	60	-0.05507897	-0.049810701
0.177255	0.0711752	0.1903537	0.0793656	0.2	Lower	2.688888889	Medium	High	161	0.20562194	0.22434204	57	0.156784566	0.144806776
0.079985	0.0664207	0.0777375	0.0742556	0.5	Lower	2.690217391	Medium	High	221	0.11209718	0.12513526	4	0.078123086	0.074866515
0.1046072	0.0775311	0.082179	0.0861274	0.1	Higher	2.698795181	Medium	High	85	0.1522772	0.11960944	7	0.129534078	0.112811056
0.1663401	0.0676107	0.1693029	0.0755385	-0.3	Lower	2.73125	Medium	High	237	0.19606537	0.2084316	23	0.152636332	0.147178386
0.0807194	0.0880345	0.0804719	0.0971278	-1.8	Lower	2.75	Low	High	17	0.0091153	0.06976571	11	0.032383457	0.063164416
0.1035614	0.0749256	0.0895629	0.083495	1.1	Higher	2.810810811	High	High	110	0.09216382	0.09170561	31	0.05119081	0.027151504
-0.03592	0.0700906	-0.0276105	0.0782008	1.6	Lower	2.816993464	High	High	175	-0.0333872	-0.0041961	16	-0.039275721	-0.017776562
0.076855	0.0853242	0.0846585	0.0943108	-2.3	Lower	2.823529412	Low	High	38	0.00411046	0.08781557	12	0.036670207	0.08093261
0.0364478	0.0575075	0.0689381	0.0653369	0.9	Lower	2.855828221	High	High	377	0.04617674	0.10289827	55	0.005028751	0.035502927
0.1466806	0.0696815	0.1546086	0.0777633	-0.2	Lower	2.8828125	Medium	High	172	0.18343819	0.22254263	5	0.112789017	0.121777735
0.1129732	0.0839293	0.137872	0.0928559	-0.8	Higher	2.904761905	Low	High	47	0.07292226	0.12524685	40	0.083509758	0.0988676
0.0612243	0.0831218	0.0968829	0.0920109	-0.8	Lower	2.923076923	Low	High	53	0.01470821	0.09997156	21	0.003275337	0.052988428
0.1570837	0.0686483	0.1864223	0.076656	-0.1	Lower	2.939226519	Medium	High	187	0.21066473	0.25536086	63	0.151168623	0.155817297
0.1513889	0.0754262	0.1034539	0.083897	0.2	Higher	2.96460177	Medium	High	138	0.20845072	0.17461279	18	0.144200488	0.114426437
0.0677495	0.0731102	0.0812584	0.081431	0.7	Higher	2.977272727	High	High	129	0.07443433	0.10288268	65	0.083350187	0.08721913
0.0802928	0.0875248	0.0827457	0.0965997	0.1	Lower	3	Medium	High	15	0.15011098	0.1894383	28	0.096454343	0.107545193
0.0583553	0.0794568	0.0860583	0.08816	-0.3	Higher	3.077922078	Medium	High	72	0.13466071	0.18192518	54	0.074901959	0.104255317
0.0858464	0.0764446	0.0850747	0.0849768	-0.5	Lower	3.079207921	Medium	High	132	0.1486931	0.18596444	24	0.057291968	0.083605731
0.0303457	0.0830515	0.0483079	0.0919381	-0.5	Lower	3.137931034	Medium	High	54	0.11738991	0.16932506	56	0.012279697	0.060849025
0.0773086	0.0676745	0.1046766	0.0756085	1.3	Higher	3.154411765	High	High	200	0.09565201	0.14685312	52	0.053026215	0.077924516
0.0557266	0.0758728	0.1019412	0.0843709	0	Lower	3.18627451	Medium	High	114	0.1267056	0.21622487	42	0.06201086	0.097837101
0.0398425	0.0697702	0.0781262	0.084376	0.4	Lower	3.193877551	Medium	High	168	0.10179087	0.20076265	8	0.042433007	0.096500544
0.0457394	0.0709824	0.0372728	0.0791649	0.8	Lower	3.252873563	High	High	156	0.06664089	0.10556535	15	-0.00100492	-0.002453195
0.0230743	0.0631757	0.0697	0.071521	0.8	Lower	3.308457711	High	High	261	0.05018306	0.13969347	43	-0.02447279	0.021792899
0.130731	0.0753529	0.1328103	0.0838204	0.1	Higher	3.337837838	Medium	High	114	0.21680918	0.24571453	33	0.171557911	0.162759018
0.0745511	0.0748241	0.0742887	0.0832565	-0.4	Lower	3.36036036	Medium	High	122	0.15090857	0.21600379	64	0.098379891	0.109189712
0.0593099	0.0734436	0.0118481	0.0820012	2	Lower	3.511627907	High	High	139	0.09502936	0.11473101	3	-0.007882748	-0.014169924
0.0685847	0.0844019	0.085304	0.0933493	0.4	Higher	3.566666667	Medium	High	37	0.19553814	0.26060762	13	0.103411431	0.12333307
0.1034629	0.077035	0.1100381	0.0856017	1.1	Lower	3.677165354	High	High	116	0.14430543	0.23163139	58	0.038919578	0.049202645
